# Supplementary material for: Long-Read Sequencing Reveals Cell- and State-Specific Alternative Splicing in 293T and A549 Cell Transcriptomes
Source: Int J Mol Sci. 2026 Jan 3;27(1):487. doi: 10.3390/ijms27010487 (PMC12787195; doi:10.3390/ijms27010487)
Supplement: Supplementary file 1 [file ijms-27-00487-s001.zip]

Archive with 1 entries (1 files):
- ijms-3990471-supplementary.pdf
